# Supplementary material for: Effect of uterine peristalsis at the time of embryo transfer on the outcomes of IVF cycles: a prospective cohort study
Source: Reprod Biol Endocrinol. 2026 Jul 9;24:72. doi: 10.1186/s12958-026-01587-0 (PMC13352654; doi:10.1186/s12958-026-01587-0)
Supplement: Supplementary file 1 — Supplementary Material 1. [file 12958_2026_1587_MOESM1_ESM.docx]

Supplementary Table 1: Relation between peristalsis and clinical pregnancy in fresh and frozen cycles

Variable
N
Positive outcome
No (%)
Chi square
P value

Fresh cycles (n=76)
Peristalsis
Absent
<3
≥3

24
43
9

4 (16.6%)
11 (25.6%)
2 (22.2%)
0.71
0.70

Peristalsis Direction
Absent
Cervico-fundal
Fundo-cervical
Random

24
31
3
18

4 (16.6%)
7 (22.6%)
0 (0.0%)
6 (33.3%)
2.56
0.47

Frozen cycles (n=51)
Peristalsis
Absent
<3
≥3

10
29
 12

5 (50.0%)
15 (51.7%)
5 (41.6%)
0.35
0.84

Peristalsis Direction
Absent
Cervico-fundal
Fundo-cervical
Random

10
31
2
 8

5 (50.0%)
15 (48.4%)
0 (0.0%)
5 (62.5%)
2.51
0.47
